# Supplementary material for: A morphological, morphometric and geochemical characterization of the El Jobo projectile points – diversity and significance in early human populations across the Americas
Source: Archaeol Anthropol Sci. 2025 Aug 16;17(9):184. doi: 10.1007/s12520-025-02296-2 (PMC12357808; doi:10.1007/s12520-025-02296-2)
Supplement: Supplementary file 1 — Supplementary file1 Dates of sites with the presence of El Jobo projectile points. Calibration of all available radiocarbon dates associated with El Jobo technology, using the OxCal v4.4.4 software and IntCal20 calibration curves (Bronk Ramsey, 2021; Reimer et al., 2020) (XLSX 13 KB) [file 12520_2025_2296_MOESM1_ESM.xlsx]

## Sheet: Sheet1 (2)
A morphological, morphometric and geochemical characterization of the El Jobo projectile points – diversity and significance in early human populations across the Americas
Archaeological and Anthropological Sciences
Diego Vargas123, Kévin Le Verger3, Guido L.B. Wiesenberg 4, Carlos von Büren2, Jorge Domingo Carrillo-Briceño3, Arturo Jaimes2, Marcelo R. Sánchez-Villagra3
1.Department of Anthropology of the Americas, University of Bonn, Oxfordstraße 15, 53111 Bonn, Germany
2. Centro de Antropología, Instituto Venezolano de Investigaciones Científicas (IVIC), Carretera Panamericana, Km 11, San Antonio de los Altos 1204, Venezuela.
3. Department of Paleontology, University of Zurich, Karl-Schmid-Strasse 4, Zurich 8006, Switzerland.
4. Department of Geography, University of Zurich, Winterthurerstrasse 190, Zurich 8057, Switzerland
Corresponding author: Marcelo R. Sánchez-Villagra, e-mail: m.sanchez@pim.uzh.ch
Site	Code	Date (BP)	Range (2-Sigma)	Median	Reference
El Vano	Beta-95601*	7400 ± 50	8347 - 8037 cal BP	8236	-
	Beta-95603*	8360 ± 60	9526 - 9141 cal BP	9369	-
	Beta-95602	10710 ± 60	12760 - 12616 cal BP	12709	Jaimes 1998
Taima-Taima (Unit I)	IVIC-655	11860 ± 130	14038 - 13487 cal BP	13725	Tamers 1971
	IVIC-627	12580 ± 150	15291 - 14293 cal BP	14889	Tamers 1971
	IVIC-661	12620 ± 120	15357 - 14315 cal BP	14980	Tamers 1971
	IVIC-660	12660 ± 120	15600 - 14584 cal BP	15179	Tamers 1971
	IVIC-664	12730 ± 120	15649 - 14862 cal BP	15242	Tamers 1971
	IVIC-669	12770 ± 120	15781 - 15267 cal BP	15529	Tamers 1971
	SI-3316	12980 ± 85	15781 - 15267 cal BP	15529	Bryan & Gruhn 1979
	IVIC-670	12990 ± 260	16378 - 14531 cal BP	15548	Tamers 1971
	Birm-802	13000 ± 200	16182 - 15000 cal BP	15566	Bryan & Gruhn 1979
	IVIC-191-1	13010 ± 280	16490 - 14503 cal BP	15577	Tamers 1966
	IVIC-663	13130 ± 130	16138 - 15331 cal BP	15751	Tamers 1971
	IVIC-671	13180 ± 130	16230 - 15420 cal BP	15825	Tamers 1971
	IVIC-662	13390 ± 130	16518 - 15738 cal BP	16119	Tamers 1971
	IVIC-668	13390 ± 130	16518 - 15738 cal BP	16119	Tamers 1971
	USGS-247*	13880 ± 120	17262 - 16434 cal BP	16841	Bryan & Gruhn 1979
	IVIC-672*	14010 ± 140	17390 - 16600 cal BP	17031	Tamers 1971
	ECHo6432**	14085 ± 55	17344 - 17012 cal BP	17158	-
	UCLA-2133*	14200 ± 300	18176 - 16507 cal BP	17303	Bryan & Gruhn 1979
	ECHo6431**	14330 ± 60	17809 - 17175 cal BP	17434	-
Muaco	IVIC-488	9030 ± 240	11057 - 9535 cal BP	10153	Tamers 1969
	M-1068	14300 ± 500	18682 - 16123 cal BP	17420	Rouse & Cruxent 1963
	O-999	16375 ± 400	20765 - 18906 cal BP	19806	Rouse & Cruxent 1963
Cucuruchú	IVIC-514-A*	2080 ± 90	2310 - 1829 cal BP	1829	Tamers 1969
	IVIC-514-B*	3350 ± 160	4076 - 3214 cal BP	3214	Tamers 1969
	IVIC-512-B*	3980 ± 70	4797 - 4184 cal BP	4184	Tamers 1969
	IVIC-511-B*	5860 ± 80	6886 - 6486 cal BP	6486	Tamers 1969
* Dates considered inconsistent in previous works
** Datation using tooth enamel
References:
﻿Bryan AL, Gruhn R (1979) The radiocarbon dates of Taima‑Taima. In: Ochsenius C, Gruhn R (eds) Taima-Taima: a late Pleistocene Paleo-indian kill site in Northernmost South America final reports of 1976 excavation. CIPICS/South American Quaternary Documentation Program, Saarbrucken, Germany, pp 53–58﻿
Jaimes A (1998) El Vano, Venezuela: El Jobo Traditions in a Megathere Kill Site. Current Research in the Pleitocene, 15: 25-27
Rouse I, Cruxent JM (1963) Venezuelan archaeology. Yale University Press, New Haven
Tamers MA (1969) Instituto Venezolano de Investigaciones Científicas natural radiocarbon measurements IV. Radiocarbon 11(2):396–422
Tamers MA (1971) Instituto Venezolano de Investigaciones Científicas natural radiocarbon measurements VI. Radiocarbon 13(1):32–44
