# Supplementary material for: A morphological, morphometric and geochemical characterization of the El Jobo projectile points – diversity and significance in early human populations across the Americas
Source: Archaeol Anthropol Sci. 2025 Aug 16;17(9):184. doi: 10.1007/s12520-025-02296-2 (PMC12357808; doi:10.1007/s12520-025-02296-2)
Supplement: Supplementary file 2 — Supplementary file2 El Jobo projectile points database (XLSX 29 KB) [file 12520_2025_2296_MOESM2_ESM.xlsx]

## Sheet: El Jobo Sample 2024
A morphological, morphometric and geochemical characterization of the El Jobo projectile points – diversity and significance in early human populations across the Americas
Archaeological and Anthropological Sciences
Diego Vargas123, Kévin Le Verger3, Guido L.B. Wiesenberg 4, Carlos von Büren2, Jorge Domingo Carrillo-Briceño3, Arturo Jaimes2, Marcelo R. Sánchez-Villagra3
1.Department of Anthropology of the Americas, University of Bonn, Oxfordstraße 15, 53111 Bonn, Germany. 2. Centro de Antropología, Instituto Venezolano de Investigaciones Científicas (IVIC), Carretera Panamericana, Km 11, San Antonio de los Altos 1204, Venezuela. 3. Department of Paleontology, University of Zurich, Karl-Schmid-Strasse 4, Zurich 8006, Switzerland. 4. Department of Geography, Unive…
Corresponding author: Marcelo R. Sánchez-Villagra, e-mail: m.sanchez@pim.uzh.ch
Full code	Institution	State	Region	Number	Clasification	Weight (g)	Width (mm)	Thickness (mm)	Fineness index	Lenght (mm)	Section	Flaking Pattern	Negative organization	Retouch	Morphometry	HC Reference	Elemental Analysis	Magnetic response	Observations
IVIC-FAL-EJ-0/0-24-000001	IVIC	Falcón	El Jobo	000001	Jobo2	15.68	17.57	11.69	1.50299	74.94	Biconvex	n/a	n/a	Continuous alternate	Yes	Jobo 2 - 7	Yes	No	Fluting-like
IVIC-FAL-EJ-0/0-24-000002	IVIC	Falcón	El Jobo	000002	Jobo2	11.96	18	10.64	1.69173	67.28	Biconvex	Irregular-Collateral	n/a	Continuous alternate	No	n/a	No	Yes	-
IVIC-FAL-EJ-0/0-24-000003	IVIC	Falcón	El Jobo	000003	LasCasitas	15.23	26.36	9.58	2.75157	66.68	Biconvex	n/a	Selective untrespassed	Continuous	No	n/a	Yes	No	-
IVIC-FAL-EJ-0/0-24-000004	IVIC	Falcón	El Jobo	000004	Jobo2	25.57	22.84	12.89	1.77192	86.12	Biconvex	Irregular-Collateral	n/a	Continuous alternate	Yes	Jobo 2 - 6	Yes	Yes	Possible reconfiguration
IVIC-FAL-EJ-0/0-24-000005	IVIC	Falcón	El Jobo	000005	n/a	9.35	17.79	8.95	1.98771	52.17	Biconvex	Collateral	n/a	Continuous alternate	No	n/a	Yes	Yes	-
IVIC-FAL-EJ-0/0-24-000006	IVIC	Falcón	El Jobo	000006	JoboAserrado	15.7	21.49	10.09	2.12983	64.04	Biconvex	Irregular-Collateral	n/a	n/a	No	n/a	Yes	No	Serrated
IVIC-FAL-EJ-0/0-24-000007	IVIC	Falcón	El Jobo	000007	Jobo1	14.85	18.54	11.8	1.57119	62.55	Biconvex	Irregular-Collateral	n/a	Continuous alternate	No	n/a	No	No	-
IVIC-FAL-EJ-0/0-24-000008	IVIC	Falcón	El Jobo	000008	Jobo3	11.59	21.41	9.18	2.33224	59.44	Plan-convex	Collateral	n/a	Continuous alternate	Yes	Jobo 3 - 24	Yes	No	-
IVIC-FAL-EJ-0/0-24-000009	IVIC	Falcón	El Jobo	000009	Jobo2	14.54	16.93	11.08	1.52798	69.38	Biconvex	Collateral	n/a	Continuous alternate	Yes	Jobo 2 - 8	Yes	No	Possible reconfiguration
IVIC-FAL-EJ-0/0-24-000010	IVIC	Falcón	El Jobo	000010	Jobo3	20.68	21.12	10.04	2.10359	78.88	Biconvex	Irregular-Collateral	n/a	Continuous alternate	Yes	Jobo 3 - 27	Yes	No	-
IVIC-FAL-EJ-0/0-24-000011	IVIC	Falcón	El Jobo	000011	Jobo2	19.26	19.07	11.56	1.64965	78.28	Biconvex	Irregular-Collateral	n/a	Continuous alternate	Yes	Jobo 2 - 13	Yes	No	-
IVIC-FAL-EJ-0/0-24-000012	IVIC	Falcón	El Jobo	000012	Jobo1	15.47	17.71	11.67	1.51757	71.68	Biconvex	Irregular-Collateral	n/a	Continuous alternate	No	n/a	No	No	-
IVIC-FAL-EJ-0/0-24-000013	IVIC	Falcón	El Jobo	000013	Jobo1	12.41	15.83	10.12	1.56423	69.3	Biconvex	Irregular-Collateral	n/a	Continuous alternate	No	n/a	No	No	-
IVIC-FAL-EJ-0/0-24-000014	IVIC	Falcón	El Jobo	000014	Jobo3	12.36	20.55	10.03	2.04885	57.57	Biconvex	Collateral	n/a	Continuous alternate	Yes	Jobo 3 - 23	Yes	No	Possible reconfiguration
IVIC-FAL-EJ-0/0-24-000015	IVIC	Falcón	El Jobo	000015	Jobo2	17.73	21.87	9.64	2.26867	76.24	Biconvex	Irregular-Collateral	n/a	Continuous alternate	Yes	Jobo 2 - 9	No	Yes	Stemmed
IVIC-FAL-EJ-0/0-24-000016	IVIC	Falcón	El Jobo	000016	Jobo2	25.12	22.57	10.44	2.16188	87.91	Biconvex	Irregular	n/a	Continuous alternate	No	n/a	No	No	Fluting-like
IVIC-FAL-EJ-0/0-24-000017	IVIC	Falcón	El Jobo	000017	Jobo3	23.75	22.87	12.31	1.85784	84.05	Biconvex	Irregular-Collateral	n/a	Continuous alternate	Yes	Jobo 3 - 28	Yes	No	-
IVIC-FAL-EJ-0/0-24-000018	IVIC	Falcón	El Jobo	000018	Jobo1	11.02	17.69	10.36	1.70753	61.19	Biconvex	Irregular-Collateral	n/a	Continuous alternate	No	n/a	Yes	No	-
IVIC-FAL-EJ-0/0-24-000019	IVIC	Falcón	El Jobo	000019	Preform	32.05	25.25	12.48	2.02324	99.23	Biconvex	Irregular-Collateral	n/a	n/a	No	n/a	No	Yes	-
IVIC-FAL-MIT-0/0-24-000020	IVIC	Falcón	Juncalito	000020	JoboEden	10.62	15.77	9.07	1.7387	69.24	Lozenge	Parallel	n/a	Continuous alternate	No	n/a	Yes	Yes	-
IVIC-FAL-MIT-0/0-24-000021	IVIC	Falcón	Juncalito	000021	JoboClovis	21.04	23.48	9.56	2.45607	72.21	Biconvex	Irregular-Collateral	n/a	Continuous alternate	Yes	Jobo-Clovis - 30	Yes	No	-
IVIC-FAL-MIT-0/0-24-000022	IVIC	Falcón	Juncalito	000022	Jobo2	14.83	19.23	9.63	1.99688	75.53	Biconvex	Irregular-Collateral	n/a	Continuous alternate	Yes	Jobo 2 - 11	Yes	No	-
IVIC-FAL-MIT-0/0-24-000023	IVIC	Falcón	Juncalito	000023	Jobo2	16.38	20.33	10.63	1.91251	71.25	Biconvex	Collateral	n/a	Continuous alternate	No	n/a	No	No	-
IVIC-FAL-MIT-0/0-24-000024	IVIC	Falcón	Juncalito	000024	n/a	23.81	22.75	11.54	1.9714	80.18	Biconvex	Collateral	n/a	Continuous alternate	No	n/a	No	Yes	-
MAQ-LAR-LP-0/0-24-000025	MAQ	Lara	Los Planes	000025	Jobo1	16.82	17.44	10.54	1.65465	81.2	Biconvex	Collateral	n/a	Continuous alternate	Yes	Jobo 1 - 5	Yes	No	Fluted
MAQ-LAR-LP-0/0-24-000026	MAQ	Lara	Los Planes	000026	Preform	28.78	22.24	14.21	1.5651	89.35	Biconvex	Collateral	n/a	Continuous alternate	No	n/a	No	Yes	-
MAQ-LAR-LP-0/0-24-000027	MAQ	Lara	Los Planes	000027	Jobo1	21.59	19.23	11.78	1.63243	90.82	Biconvex	Irregular-Collateral	n/a	Continuous alternate	Yes	Jobo 1 - 4	Yes	No	Fluted and possible reconfiguration
MAQ-LAR-LP-0/0-24-000028	MAQ	Lara	Los Planes	000028	JoboClovis	17.8	20.47	9.09	2.25193	76.27	Biconvex	Irregular-Collateral	n/a	Continuous alternate	Yes	Jobo-Clovis - 31	Yes	No	Possible reconfiguration
MAQ-LAR-EV-0/0-24-000029	MAQ	Lara	El Vano	000029	Jobo1	20.63	20.05	10.02	2.001	84.15	Biconvex	n/a	n/a	Continuous alternate	No	n/a	No	Yes	-
IVIC-n/a-n/a-0/0-24-000030	IVIC	n/a	n/a	000030	n/a	16.73	24.27	9.69	2.50464	70.19	Biconvex	Collateral	n/a	Continuous alternate	No	n/a	No	Yes	-
IVIC-FAL-EJ-1/6-24-000054	IVIC	Falcón	El Jobo	000054	Jobo2	9.58	17.66	10.48	1.68511	49.51	Biconvex	Irregular-Collateral	n/a	Continuous alternate	No	n/a	No	Yes	-
IVIC-FAL-EJ-2/3-24-000064	IVIC	Falcón	El Jobo	000064	JoboEden	17.64	20.49	10.06	2.03678	64.47	Lozenge	Parallel	n/a	Continuous alternate	No	n/a	No	Yes	-
IVIC-FAL-EJ-6/3-24-000074	IVIC	Falcón	El Jobo	000074	JoboClovis	19.41	22.34	9.53	2.34418	72.56	Biconvex	Irregular-Collateral	n/a	Continuous alternate	Yes	Jobo-Clovis - 32	Yes	No	Possible reconfiguration
IVIC-FAL-EJ-6/6-24-000076	IVIC	Falcón	El Jobo	000076	JoboAserrado	12.12	23.89	9.13	2.61665	53.88	Biconvex	Irregular	n/a	Continuous alternate	No	n/a	Yes	No	-
IVIC-FAL-EJ-10/2-24-000114	IVIC	Falcón	El Jobo	000114	n/a	5.41	29.55	7	4.22143	39.6	Flat	Irregular	n/a	n/a	No	n/a	Yes	No	-
IVIC-FAL-EJ-12/4-24-000121	IVIC	Falcón	El Jobo	000121	Jobo2	16.23	21.36	10.7	1.99626	66.14	Biconvex	Irregular-Collateral	n/a	Continuous alternate	No	n/a	No	No	-
IVIC-FAL-EJ-14/1-24-000135	IVIC	Falcón	El Jobo	000135	Jobo2	16.84	21.26	10.51	2.02284	64.97	Biconvex	Irregular	n/a	Continuous alternate	No	n/a	No	No	-
IVIC-FAL-EJ-14/3-24-000192	IVIC	Falcón	El Jobo	000192	Jobo3	28.21	31.4	10.34	3.03675	72.34	Biconvex	Irregular	n/a	Continuous alternate	No	n/a	No	Yes	-
IVIC-FAL-EJ-15/6-24-000206	IVIC	Falcón	El Jobo	000206	Jobo3	33.91	26.68	14.47	1.84381	88.58	Biconvex	Irregular-Collateral	n/a	Continuous alternate	Yes	Jobo 3 - 21	Yes	No	-
IVIC-FAL-EJ-22/4-24-000241	IVIC	Falcón	El Jobo	000241	Jobo2	15.1	20.01	10.35	1.93333	62.13	Biconvex	Irregular	n/a	Continuous alternate	No	n/a	No	Yes	-
IVIC-FAL-EJ-23/4-24-000255	IVIC	Falcón	El Jobo	000255	Jobo3	16.86	20.1	10.8	1.86111	71.09	Biconvex	Collateral	n/a	Continuous alternate	Yes	Jobo 3 - 22	Yes	No	Fluting-like
IVIC-FAL-EJ-23/5-24-000258	IVIC	Falcón	El Jobo	000258	Jobo3	21	23.65	11.33	2.08738	72.96	Biconvex	Irregular	n/a	Continuous alternate	Yes	Jobo 3 - 19	Yes	Yes	Possible reconfiguration
IVIC-FAL-EJ-23/6-24-000259	IVIC	Falcón	El Jobo	000259	Jobo3	26.17	23.59	12.22	1.93044	82.7	Biconvex	n/a	n/a	Continuous alternate	Yes	Jobo 3 - 18	Yes	Yes	-
IVIC-FAL-EJ-31/2-24-000273	IVIC	Falcón	El Jobo	000273	Jobo2	17.54	19.68	10.87	1.81049	74.48	Biconvex	Irregular-Collateral	n/a	Continuous alternate	No	n/a	No	Yes	-
IVIC-FAL-EJ-32/1-24-000291	IVIC	Falcón	El Jobo	000291	Jobo2	18.55	19.15	12.91	1.48335	76.44	Biconvex	Collateral	n/a	Continuous alternate	Yes	Jobo 2 - 10	Yes	Yes	-
IVIC-FAL-EJ-40/3-24-000348	IVIC	Falcón	El Jobo	000348	JoboClovis	18.56	31.85	9.52	3.34559	64.23	Biconvex	Irregular-Collateral	n/a	Continuous alternate	No	n/a	Yes	Yes	-
IVIC-FAL-EJ-40/3-24-000349	IVIC	Falcón	El Jobo	000349	LasCasitas	10.59	23.04	8.01	2.8764	59.23	Biconvex	n/a	Selective trespassed	Continuous alternate	No	n/a	Yes	No	-
IVIC-FAL-EJ-41/2-24-000374	IVIC	Falcón	El Jobo	000374	LasCasitas	12.98	26.58	11.46	2.31937	47.56	Biconvex	n/a	Selective trespassed	Continuous alternate	No	n/a	No	Yes	-
IVIC-FAL-EJ-41/2-24-000375	IVIC	Falcón	El Jobo	000375	LasCasitas	5.34	18.4	6.9	2.66667	41.7	Biconvex	n/a	Selective trespassed	Continuous alternate	No	n/a	Yes	Yes	-
IVIC-FAL-EJ-41/2-24-000376	IVIC	Falcón	El Jobo	000376	n/a	8	18.06	8.63	2.0927	47.05	Biconvex	Irregular	n/a	Continuous alternate	No	n/a	Yes	Yes	-
IVIC-FAL-EJ-41/2-24-000377	IVIC	Falcón	El Jobo	000377	Jobo3	11	22.57	7.42	3.04178	50.6	Biconvex	Outrepassé	n/a	Continuous alternate	No	n/a	No	Yes	-
IVIC-FAL-EJ-44/5-24-000411	IVIC	Falcón	El Jobo	000411	Jobo3	26.12	24.54	11.47	2.13949	87.72	Biconvex	Irregular	n/a	Continuous alternate	Yes	Jobo 3 - 17	Yes	No	-
IVIC-FAL-EJ-46/3-24-000422	IVIC	Falcón	El Jobo	000422	Jobo1	13.86	17.82	9.45	1.88571	67.34	Biconvex	Irregular	n/a	Continuous alternate	No	n/a	No	Yes	-
IVIC-FAL-EJ-46/3-24-000423	IVIC	Falcón	El Jobo	000423	Jobo1	14.46	16.92	10.76	1.57249	64.61	Biconvex	Irregular	n/a	Continuous alternate	No	n/a	No	Yes	-
IVIC-FAL-EJ-48/2-24-000436	IVIC	Falcón	El Jobo	000436	Jobo1	20.48	18.7	10.85	1.7235	81.38	Biconvex	Irregular	n/a	Continuous alternate	No	n/a	No	Yes	Possible reconfiguration
IVIC-FAL-EJ-48/2-24-000437	IVIC	Falcón	El Jobo	000437	Jobo3	21.72	23.12	12.36	1.87055	59.96	Biconvex	Irregular	n/a	Continuous alternate	No	n/a	No	Yes	-
IVIC-FAL-EJ-51/4-24-000489	IVIC	Falcón	El Jobo	000489	Jobo3	13.65	19.27	12.44	1.54904	52.37	Biconvex	Collateral	n/a	Continuous alternate	No	n/a	No	Yes	-
IVIC-FAL-EJ-51/8-24-000516	IVIC	Falcón	El Jobo	000516	LasCasitas	10.37	30.59	7.64	4.00393	36.81	Biconvex	n/a	Selective trespassed	Continuous alternate	No	n/a	No	No	-
IVIC-FAL-EJ-52/5-24-000522	IVIC	Falcón	El Jobo	000522	n/a	6.55	17.12	8.57	1.99767	37.81	Biconvex	Irregular	n/a	Continuous alternate	No	n/a	No	No	-
IVIC-FAL-EJ-53/4-24-000544	IVIC	Falcón	El Jobo	000544	Jobo1	14.95	17.9	9.64	1.85685	76.21	Biconvex	Parallel	n/a	Continuous alternate	No	n/a	No	Yes	-
IVIC-FAL-EJ-53/5-24-000550	IVIC	Falcón	El Jobo	000550	Jobo2	15.32	22.26	10.08	2.20833	58.21	Biconvex	Irregular-Collateral	n/a	Continuous alternate	No	n/a	No	No	-
IVIC-FAL-EJ-53/5-24-000551	IVIC	Falcón	El Jobo	000551	Jobo2	16.81	20.64	9.76	2.11475	56.45	Biconvex	Irregular	n/a	Continuous alternate	No	n/a	No	No	-
IVIC-FAL-EJ-53/5-24-000552	IVIC	Falcón	El Jobo	000552	n/a	19.46	21	10.13	2.07305	70.13	Biconvex	Irregular	n/a	Continuous alternate	No	n/a	No	Yes	Possible reconfiguration
IVIC-FAL-EJ-53/5-24-000553	IVIC	Falcón	El Jobo	000553	n/a	16.74	23.74	9.97	2.38114	54.6	Biconvex	Irregular-Collateral	n/a	Continuous alternate	No	n/a	No	No	-
IVIC-FAL-EJ-54/1-24-000578	IVIC	Falcón	El Jobo	000578	Jobo2	22.99	21.8	10.71	2.03548	85.32	Biconvex	Irregular-Collateral	n/a	Continuous alternate	No	n/a	No	Yes	-
IVIC-FAL-EJ-54/2-24-000581	IVIC	Falcón	El Jobo	000581	Jobo1	18.19	18.29	10.24	1.78613	77.14	Biconvex	n/a	n/a	Continuous alternate	No	n/a	No	No	-
IVIC-FAL-EJ-55/1-24-000621	IVIC	Falcón	El Jobo	000621	Jobo2	30.38	23.5	12.94	1.81607	78.01	Biconvex	Irregular-Collateral	n/a	Continuous alternate	No	n/a	No	Yes	-
IVIC-FAL-EJ-55/1-24-000622	IVIC	Falcón	El Jobo	000622	Jobo3	7.12	15.73	8.74	1.79977	49.52	Biconvex	Irregular	n/a	Continuous alternate	No	n/a	Yes	No	-
IVIC-FAL-EJ-55/8-24-000638	IVIC	Falcón	El Jobo	000638	Jobo1	19.98	19.6	10.87	1.80313	82.42	Biconvex	Irregular-Collateral	n/a	Continuous alternate	Yes	Jobo 1 - 3	Yes	No	-
IVIC-FAL-EJ-56/5-24-000643	IVIC	Falcón	El Jobo	000643	Jobo2	13.2	19.73	9.77	2.01945	61.2	Biconvex	Irregular	n/a	Continuous alternate	No	n/a	Yes	Yes	-
IVIC-FAL-EJ-56/5-24-000644	IVIC	Falcón	El Jobo	000644	Jobo3	16.52	21.16	10.46	2.02294	68.88	Biconvex	Irregular-Collateral	n/a	Continuous alternate	Yes	Jobo 3 - 20	Yes	No	-
IVIC-FAL-EJ-56/7-24-000656	IVIC	Falcón	El Jobo	000656	Jobo1	22.08	19.96	13.28	1.50301	78.14	Biconvex	n/a	n/a	Continuous alternate	No	n/a	No	No	-
IVIC-FAL-EJ-59/6-24-000687	IVIC	Falcón	El Jobo	000687	Jobo1	15.77	16.68	9.52	1.7521	67.02	Biconvex	n/a	n/a	Continuous alternate	No	n/a	No	Yes	-
IVIC-FAL-EJ-59/6-24-000688	IVIC	Falcón	El Jobo	000688	Jobo2	20.92	24.7	9.94	2.48491	75.42	Biconvex	Irregular	n/a	Continuous alternate	No	n/a	No	Yes	Stemmed
IVIC-FAL-EJ-60/3-24-000720	IVIC	Falcón	El Jobo	000720	Jobo2	13.28	19.59	8.34	2.34892	65.43	Biconvex	Irregular	n/a	Continuous alternate	Yes	Jobo 2 - 15	Yes	No	Possible reconfiguration
IVIC-FAL-EJ-60/3-24-000721	IVIC	Falcón	El Jobo	000721	Jobo2	21.88	20.33	10.42	1.95106	88.01	Biconvex	Irregular	n/a	Continuous alternate	No	n/a	No	Yes	-
IVIC-FAL-EJ-60/4-24-000735	IVIC	Falcón	El Jobo	000735	Jobo2	33.96	24.75	12.08	2.04884	81.24	Biconvex	Irregular	n/a	Continuous alternate	No	n/a	No	Yes	-
IVIC-FAL-EJ-63/2-24-000775	IVIC	Falcón	El Jobo	000775	n/a	9.54	16.57	9.12	1.81689	56.18	Biconvex	Collateral	n/a	Continuous alternate	No	n/a	Yes	Yes	-
IVIC-FAL-EJ-64/3-24-000785	IVIC	Falcón	El Jobo	000785	Jobo3	26.47	24.54	10.62	2.31073	84.86	Biconvex	Irregular	n/a	Continuous alternate	No	n/a	No	No	Possible reconfiguration
IVIC-FAL-EJ-64/3-24-000786	IVIC	Falcón	El Jobo	000786	Jobo2	20.64	19.95	11.88	1.67929	79.17	Biconvex	Irregular	n/a	Continuous alternate	Yes	Jobo 2 - 14	Yes	No	Possible reconfiguration
IVIC-FAL-EJ-64/3-24-000787	IVIC	Falcón	El Jobo	000787	Jobo3	14.62	23.76	9.3	2.55484	53.05	Plan-convex	Irregular	n/a	Continuous alternate	No	n/a	No	Yes	-
IVIC-FAL-EJ-68/3-24-000810	IVIC	Falcón	El Jobo	000810	Preform	37.79	32.32	13.22	2.44478	88.77	Plan-convex	Irregular	n/a	n/a	No	n/a	No	Yes	-
IVIC-FAL-EJ-68/5-24-000813	IVIC	Falcón	El Jobo	000813	Jobo1	32.42	19.92	13.15	1.51483	113.06	Biconvex	Collateral	n/a	Continuous alternate	Yes	Jobo 1 - 1	Yes	No	Fluted and possible reconfiguration
IVIC-FAL-EJ-69/7-24-000817	IVIC	Falcón	El Jobo	000817	Jobo3	34.65	32.27	11.57	2.78911	80.76	Biconvex	Irregular	n/a	Continuous alternate	Yes	Jobo 3 - 16	No	Yes	-
IVIC-FAL-EJ-70/3-24-000820	IVIC	Falcón	El Jobo	000820	Jobo2	22.49	21.61	10.13	2.13327	84.83	Biconvex	Irregular-Collateral	n/a	Continuous alternate	No	n/a	Yes	No	-
IVIC-FAL-EJ-70/5-24-000821	IVIC	Falcón	El Jobo	000821	Jobo2	18.65	22.68	9.64	2.3527	71.59	Biconvex	Irregular-Collateral	n/a	Continuous alternate	No	n/a	Yes	No	-
IVIC-FAL-EJ-70/7-24-000831	IVIC	Falcón	El Jobo	000831	Jobo3	10.11	19.99	7.76	2.57603	51.37	Biconvex	Irregular	n/a	Continuous alternate	No	n/a	No	No	Fluted
IVIC-FAL-EJ-72/2-24-000835	IVIC	Falcón	El Jobo	000835	Jobo2	28.54	23.11	10.54	2.1926	79.58	Biconvex	Irregular-Collateral	n/a	Continuous alternate	No	n/a	No	Yes	Fluted
IVIC-FAL-EJ-72/5-24-000843	IVIC	Falcón	El Jobo	000843	Jobo1	20.73	19.05	9.77	1.94985	94.13	Biconvex	Irregular-Collateral	n/a	Continuous alternate	Yes	Jobo 1 - 2	Yes	No	-
IVIC-FAL-EJ-72/5-24-000844	IVIC	Falcón	El Jobo	000844	Jobo1	20.01	17.45	11.65	1.49785	81.39	Biconvex	Irregular-Parallel	n/a	Continuous alternate	No	n/a	Yes	No	-
IVIC-FAL-EJ-74/2-24-000851	IVIC	Falcón	El Jobo	000851	Jobo2	20.73	22.25	11.94	1.86348	69.9	Biconvex	Irregular	n/a	Continuous alternate	No	n/a	No	Yes	-
IVIC-FAL-EJ-75/2-24-000858	IVIC	Falcón	El Jobo	000858	Jobo2	23.96	24.62	10.83	2.27331	72.33	Biconvex	Irregular-Collateral	n/a	Continuous alternate	No	n/a	No	No	-
IVIC-FAL-EJ-75/6-24-000861	IVIC	Falcón	El Jobo	000861	Jobo2	10.79	18.29	8.8	2.07841	49.25	Biconvex	Collateral	n/a	Continuous alternate	No	n/a	No	No	Fluted and possible reconfiguration
IVIC-FAL-EJ-76/8-24-000883	IVIC	Falcón	El Jobo	000883	Jobo3	21.98	26.31	10.45	2.5177	59.21	Biconvex	Irregular	n/a	Continuous alternate	No	n/a	No	No	-
IVIC-FAL-EJ-79/3-24-000887	IVIC	Falcón	El Jobo	000887	Jobo1	23.81	19.19	11.49	1.67015	92.25	Biconvex	Collateral	n/a	Continuous alternate	No	n/a	No	No	-
IVIC-FAL-EJ-81/3-24-000896	IVIC	Falcón	El Jobo	000896	Jobo1	12.25	16.97	9.55	1.77696	64.37	Biconvex	n/a	n/a	Continuous alternate	No	n/a	No	No	-
IVIC-FAL-EJ-81/3-24-000897	IVIC	Falcón	El Jobo	000897	Jobo2	25.29	23.22	10.94	2.12249	82.96	Biconvex	Irregular-Collateral	n/a	Continuous alternate	No	n/a	No	Yes	-
IVIC-FAL-EJ-81/3-24-000898	IVIC	Falcón	El Jobo	000898	Jobo2	16.81	19.7	10.02	1.96607	79.63	Biconvex	Irregular-Collateral	n/a	Continuous alternate	Yes	Jobo 2 - 12	Yes	No	-
IVIC-FAL-EJ-82/2-24-000943	IVIC	Falcón	El Jobo	000943	Jobo2	16.7	21.09	10.41	2.02594	57.58	Biconvex	n/a	n/a	Continuous alternate	No	n/a	No	Yes	-
IVIC-FAL-EJ-86/2-24-000979	IVIC	Falcón	El Jobo	000979	Jobo3	12.44	17.92	9.28	1.93103	62.25	Biconvex	Collateral	n/a	Continuous alternate	Yes	Jobo 3 - 25	Yes	No	-
IVIC-FAL-EJ-90/3-24-001011	IVIC	Falcón	El Jobo	001011	Jobo2	21.89	23.38	9.17	2.54962	87.4	Biconvex	Irregular	n/a	Continuous alternate	No	n/a	No	No	-
IVIC-FAL-EJ-94/1-24-001012	IVIC	Falcón	El Jobo	001012	JoboClovis	21.87	21.64	8.98	2.4098	80.41	Biconvex	Irregular-Collateral	n/a	Continuous alternate	Yes	Jobo-Clovis - 33	Yes	No	-
IVIC-FAL-EJ-94/1-24-001013	IVIC	Falcón	El Jobo	001013	JoboClovis	12.14	18.01	8.56	2.10397	62.76	Biconvex	n/a	n/a	n/a	No	n/a	No	Yes	-
IVIC-FAL-EJ-94/1-24-001014	IVIC	Falcón	El Jobo	001014	JoboAserrado	17.63	23.65	10.83	2.18375	59.88	Biconvex	Collateral	n/a	Continuous alternate	No	n/a	No	No	Serrated
IVIC-FAL-EJ-94/3-24-001056	IVIC	Falcón	El Jobo	001056	Jobo1	11.08	16.11	9.47	1.70116	65.78	Biconvex	Collateral	n/a	Continuous alternate	No	n/a	No	Yes	-
IVIC-FAL-EJ-94/8-24-001117	IVIC	Falcón	El Jobo	001117	Jobo3	28.26	27.63	11.29	2.4473	73.72	Biconvex	Irregular	n/a	Continuous alternate	Yes	Jobo 3 - 29	Yes	Yes	-
IVIC-FAL-EJ-95/2-24-001119	IVIC	Falcón	El Jobo	001119	n/a	15.3	32.1	7.25	4.42759	61.59	Flat	Irregular	n/a	Continuous alternate	No	n/a	No	No	-
IVIC-FAL-EJ-96/2-24-001146	IVIC	Falcón	El Jobo	001146	Preform	35.6	24.19	11.15	2.16951	123.06	Biconvex	Irregular-Collateral	n/a	n/a	No	n/a	Yes	Yes	-
IVIC-FAL-EJ-96/5-24-001148	IVIC	Falcón	El Jobo	001148	Jobo1	26.37	19.93	10.46	1.90535	100.05	Biconvex	Irregular-Collateral	n/a	Continuous alternate	No	n/a	No	No	-
IVIC-FAL-EJ-102/1-24-001267	IVIC	Falcón	El Jobo	001267	Jobo1	21.16	20.43	11.42	1.78897	74.12	Biconvex	Collateral	n/a	Continuous alternate	No	n/a	No	No	-
IVIC-FAL-EJ-102/1-24-001268	IVIC	Falcón	El Jobo	001268	Jobo2	25.43	23.19	11.04	2.10054	77.18	Biconvex	Irregular-Collateral	n/a	Continuous alternate	No	n/a	No	Yes	-
IVIC-FAL-EJ-102/1-24-001269	IVIC	Falcón	El Jobo	001269	Jobo3	27.45	27.27	13.06	2.08806	74.8	Biconvex	Irregular	n/a	Continuous alternate	No	n/a	No	Yes	-
IVIC-FAL-EJ-102/4-24-001293	IVIC	Falcón	El Jobo	001293	Jobo1	19.19	17.95	9.85	1.82234	76.63	Biconvex	Collateral	n/a	Continuous alternate	No	n/a	Yes	No	-
IVIC-FAL-EJ-102/4-24-001294	IVIC	Falcón	El Jobo	001294	Jobo1	12.63	17.46	10.06	1.73559	59.56	Biconvex	Collateral	n/a	Continuous alternate	No	n/a	No	Yes	-
IVIC-FAL-EJ-102/4-24-001295	IVIC	Falcón	El Jobo	001295	Jobo2	12.97	18.42	10.6	1.73774	60.39	Biconvex	Irregular	n/a	Continuous alternate	No	n/a	No	Yes	-
IVIC-FAL-EJ-102/4-24-001296	IVIC	Falcón	El Jobo	001296	Jobo3	12.5	20.26	9.03	2.24363	56.7	Biconvex	Irregular-Collateral	n/a	Continuous alternate	Yes	Jobo 3 - 26	Yes	No	Possible reconfiguration
