# Supplementary material for: A morphological, morphometric and geochemical characterization of the El Jobo projectile points – diversity and significance in early human populations across the Americas
Source: Archaeol Anthropol Sci. 2025 Aug 16;17(9):184. doi: 10.1007/s12520-025-02296-2 (PMC12357808; doi:10.1007/s12520-025-02296-2)
Supplement: Supplementary file 5 — Supplementary file4 Pairwise Wilcoxon signed-rank test with Bonferroni correction including all Types for both the complete and reduced dataset. Lower triangle = W statistics; Upper triangle = p-values (XLSX 10 KB) [file 12520_2025_2296_MOESM4_ESM.xlsx]

## Sheet: Feuil1
A morphological, morphometric and geochemical characterization of the El Jobo projectile points – diversity and significance in early human populations across the Americas
Archaeological and Anthropological Sciences
Diego Vargas123, Kévin Le Verger3, Guido L.B. Wiesenberg 4, Carlos von Büren2, Jorge Domingo Carrillo-Briceño3, Arturo Jaimes2, Marcelo R. Sánchez-Villagra3
1.Department of Anthropology of the Americas, University of Bonn, Oxfordstraße 15, 53111 Bonn, Germany. 2. Centro de Antropología, Instituto Venezolano de Investigaciones Científicas (IVIC), Carretera Panamericana, Km 11, San Antonio de los Altos 1204, Venezuela. 3. Department of Paleontology, University of Zurich, Karl-Schmid-Strasse 4, Zurich 8006, Switzerland. 4. Department of Geography, Unive…
Corresponding author: Marcelo R. Sánchez-Villagra, e-mail: m.sanchez@pim.uzh.ch
Complete dataset	Jobo 1	Jobo 2	Jobo 3	Jobo-Clovis
Jobo 1	-	2.84973e-139	0	1.05818e-46
Jobo 2	174680	-	5.39334e-304	2.05309e-06
Jobo 3	936	18130	-	0
Jobo-Clovis	313128	565828	986374	-
Reduced dataset	Jobo 1	Jobo 2	Jobo 3	Jobo-Clovis
Jobo 1	-	2.38573e-99	0	3.35336e-32
Jobo 2	774287	-	0.00	6.43585e-104
Jobo 3	2879	13	-	2.2968e-303
Jobo-Clovis	345551	219439	981300	-
