# Supplementary material for: A morphological, morphometric and geochemical characterization of the El Jobo projectile points – diversity and significance in early human populations across the Americas
Source: Archaeol Anthropol Sci. 2025 Aug 16;17(9):184. doi: 10.1007/s12520-025-02296-2 (PMC12357808; doi:10.1007/s12520-025-02296-2)
Supplement: Supplementary file 6 — Supplementary file5 Elemental composition in all points (XLSX 61 KB) [file 12520_2025_2296_MOESM5_ESM.xlsx]

## Sheet: Supplementary table for MS
A morphological, morphometric and geochemical characterization of the El Jobo projectile points – diversity and significance in early human populations across the Americas
Archaeological and Anthropological Sciences
Diego Vargas123, Kévin Le Verger3, Guido L.B. Wiesenberg 4, Carlos von Büren2, Jorge Domingo Carrillo-Briceño3, Arturo Jaimes2, Marcelo R. Sánchez-Villagra3
1.Department of Anthropology of the Americas, University of Bonn, Oxfordstraße 15, 53111 Bonn, Germany. 2. Centro de Antropología, Instituto Venezolano de Investigaciones Científicas (IVIC), Carretera Panamericana, Km 11, San Antonio de los Altos 1204, Venezuela. 3. Department of Paleontology, University of Zurich, Karl-Schmid-Strasse 4, Zurich 8006, Switzerland. 4. Department of Geography, Unive…
Corresponding author: Marcelo R. Sánchez-Villagra, e-mail: m.sanchez@pim.uzh.ch
	Al	Ba	Bal	Ca	Cl	Cr	Fe	K	Mg	S	Si	Ti	V	special element composition	typology	color	As	Cu	Mn	Nb	Ni	P	Pb	Rb	Sn	Sr	Th	Y	Zn	Zr	location		Al/Ti	Ba/Ti	Ca/Ti	Cl/Ti	Cr/Ti	Fe/Ti	K/Ti	Mg/Ti	S/Ti	Si/Ti	V/Ti	special element composition			Al2O3	CaO	Cr2O3
Sample_0018	2.35853	0.0068	47.6137	0.169533	3.11047	0.00216667	0.159	0.151833	0.956933	0.284167	45.0668	0.0746667	0.0013	0	siltstone/sandstone	grey	0	0	0	0	0	0.0425333	0	0.000133333	0	0.0012	0	0	0	0.0088	El Jobo		31.5875	0.0910714	2.27054	41.658	0.0290179	2.12946	2.03348	12.8161	3.8058	603.573	0.0174107	0			4.45501	0.237347	0.00316667
Sample_0025	3.67897	0.0041	44.7638	0.385467	6.25943	0.0066	0.187	0.214067	0.494267	0.1327	43.6742	0.144233	0.00236667	Cl-rich	siltstone/sandstone	red/grey	0	0	0	0	0	0.0258667	0.0005	0.000133333	0.000666667	0.000766667	0	0	0.000533333	0.0157	Los Planes de Giosne		25.507	0.0284262	2.67252	43.398	0.0457592	1.29651	1.48417	3.42685	0.920037	302.803	0.0164086	poor in Ba			6.94916	0.539653	0.00964615
Sample_0027	5.09383	0.0104333	52.8159	0.247433	4.9713	0.00266667	0.388433	0.436567	0.5595	0.1436	35.2326	0.0744667	0.00273333	0	siltstone/sandstone	red/grey	0	0	0	0	0	0.0203	0	0.000233333	0.000633333	0.001	0	0	0.000633333	0.00513333	Los Planes de Giosne		68.4042	0.140107	3.32274	66.7587	0.0358102	5.2162	5.86258	7.51343	1.92838	473.132	0.0367055	0			9.62169	0.346407	0.00389744
Sample_0638	3.43877	0.0112	46.0559	0	4.3723	0.00416667	0.382033	0.2017	0.84	0.0883333	44.4575	0.1085	0.0015	0	siltstone/sandstone	red/dark grey	0	0	0	0	0	0.0256	0.000466667	0.000166667	0	0.000733333	0	0	0.000766667	0.0114	El Jobo		31.6937	0.103226	0	40.2977	0.0384025	3.52104	1.85899	7.74194	0.814132	409.746	0.0138249	poor in Ca			6.49545	0	0.00608974
Sample_0813	3.68707	0.00906667	45.4015	0	3.0461	0.0014	0.1661	0.2064	0.760733	0.0488333	46.5542	0.0917333	0.0012	0	siltstone/sandstone	red/grey	0	0	0	0	0	0.0236	0	0.000133333	0.000566667	0.000533333	0	0.0003	0.00035	0.00616667	El Jobo		40.1933	0.0988372	0	33.206	0.0152616	1.81068	2.25	8.29288	0.53234	507.495	0.0130814	low in Ca			6.96446	0	0.00204615
Sample_0843	4.63363	0.00123333	48.5523	0.773133	4.24127	0.0016	0.334233	0.3171	0.502433	0.0622667	40.4568	0.0872	0.0027	0	siltstone/sandstone	red/grey	0	0	0	0	0	0.0306667	0	0.000266667	0.000633333	0.00203333	0	0.0001	0.000733333	0.0086	El Jobo		53.138	0.0141437	8.86621	48.6384	0.0183486	3.83295	3.63647	5.76185	0.714067	463.955	0.0309633	low in Ba			8.75242	1.08239	0.00233846
Sample_0844	2.8777	0.0135667	50.4341	0.0472	0.957867	0.00276667	0.221467	0.201033	0.757433	0.0226	44.3842	0.0529667	0.00146667	0	siltstone/sandstone	red/grey	0	0	0	0	0	0.0303	0	0.0002	0	0.0036	0	0	0	0.003	El Jobo		54.3304	0.256136	0.891126	18.0843	0.0522341	4.18125	3.79547	14.3002	0.426683	837.964	0.0276904	low in S			5.43566	0.06608	0.00404359
Sample_1293	1.79143	0.0150333	50.618	0.2233	0.221533	0.00236667	0.1381	0.134	0.354033	0.122067	46.2456	0.0611	0.00116667	0	siltstone/sandstone	red/grey	0	0.00196667	0	0	0	0.0411667	0	0.000633333	0	0.00183333	0	0	0.0005	0.00486667	El Jobo		29.3197	0.246045	3.65466	3.62575	0.0387343	2.26023	2.19313	5.79433	1.99782	756.883	0.0190944	0			3.38382	0.31262	0.00345897
Sample_0001	6.47347	0.0086	51.4149	1.40447	4.7898	0.00453333	0.911867	0.495067	0.4851	0.2586	33.544	0.1424	0.00393333	Al-rich	siltstone/sandstone	red/brown	0	0	0	0	0	0.0295333	0.000433333	0.0004	0.00123333	0.00696667	0	0.0004	0.00126667	0.0154333	El Jobo		45.4597	0.0603933	9.86283	33.6362	0.0318352	6.40356	3.47659	3.4066	1.81601	235.562	0.0276217	0			12.2277	1.96625	0.00662564
Sample_0004	5.3585	0.00983333	49.6684	2.03147	4.06593	0.00466667	3.61177	0.469433	0.305633	0.5392	33.5508	0.107767	0.00686667	Fe-rich	siltstone/sandstone	red (because of Fe)	0	0	0.0461333	0	0	0.103233	0.00136667	0.0009	0.00136667	0.00243333	0	0.00173333	0.0042	0.000966667	El Jobo		49.7232	0.0912465	18.8506	37.729	0.0433034	33.5147	4.35602	2.83607	5.0034	311.328	0.0637179	Ca-rich, V-rich			10.1216	2.84405	0.00682051
Sample_0009	2.16747	0.014	46.2947	0.0312333	5.54237	0.00326667	0.176733	0.1478	0.6958	0.306933	44.4283	0.1277	0.0014	0	siltstone/sandstone	grey	0	0	0	0	0	0.0161333	0.000666667	0.000233333	0.000566667	0.0074	0.000166667	0.000833333	0.000733333	0.0395333	El Jobo		16.9731	0.109632	0.244584	43.4015	0.0255808	1.38397	1.1574	5.44871	2.40355	347.911	0.0109632	0			4.0941	0.0437267	0.00477436
Sample_0011	2.82357	0.0114667	45.5887	0.0737	3.70997	0.00523333	0.166967	0.174933	0.5731	0.1121	46.198	0.419767	0.00243333	0	siltstone/sandstone	grey	0	0	0	0.0002	0	0.0302667	0.000933333	0.000166667	0.0008	0.00176667	0.000266667	0.00176667	0.000933333	0.0878	El Jobo		6.72651	0.0273168	0.175574	8.83816	0.0124672	0.397761	0.416739	1.36528	0.267053	110.056	0.00579687	poor in Al, Ba, S, Si			5.3334	0.10318	0.00764872
Sample_0022	11.1648	0.0122333	45.9326	0.069	6.2219	0.00586667	0.807467	0.9403	1.46663	0.157133	33.0136	0.1638	0.00403333	Cl-rich, very Al-rich	siltstone/sandstone	red/grey	0	0	0	0	0	0.0294333	0.0004	0.0003	0	0.00333333	0	0	0.0017	0.0067	Juncalito		68.1614	0.0746846	0.421245	37.9847	0.035816	4.92959	5.74054	8.95381	0.9593	201.548	0.0246235	0			21.0891	0.0966	0.00857436
Sample_0291	1.9028	0.0128667	48.0229	0.0101333	0.3645	0.0023	0.123067	0.0949	0.611533	0.0806667	48.6382	0.0746333	0.000566667	0	siltstone/sandstone	red/grey	0	0	0	0	0	0.0835667	0	0.0001	0.00085	0.0006	0	0.00015	0.000566667	0.0111667	El Jobo		25.4953	0.172398	0.135775	4.88388	0.0308173	1.64895	1.27155	8.19384	1.08084	651.695	0.00759268	0			3.59418	0.0141867	0.00336154
Sample_0643	4.74637	0.0126667	44.4981	0.0369667	1.6727	0.00503333	1.84767	0.303033	0.906433	0.0819	45.7366	0.0831667	0.00326667	0	siltstone/sandstone	red/grey	0.0006	0	0.0128667	0	0	0.0359667	0.0007	0.000333333	0	0.000533333	0	0.0004	0.00153333	0.00393333	El Jobo		57.0705	0.152305	0.444489	20.1126	0.060521	22.2164	3.64369	10.899	0.98477	549.939	0.0392786	0			8.96536	0.0517533	0.00735641
Sample_0720	3.40943	0.00903333	46.3651	0	3.58467	0.0041	0.182067	0.1858	0.6807	0.0242333	45.5166	0.0334667	0.0008	0	siltstone/sandstone	red/grey	0	0	0	0	0	0	0	0.0001	0	0.0005	0	0	0.0003	0.00296667	El Jobo		101.875	0.26992	0	107.112	0.12251	5.44024	5.55179	20.3396	0.724104	1360.06	0.0239044	rich in Al, Cl, Si, low in Ca			6.44004	0	0.00599231
Sample_0820	4.7786	0.0138667	48.2914	0.1372	1.97677	0.0061	0.345	0.241567	0.866267	0.1792	42.9969	0.0905	0.0011	0	siltstone/sandstone	red/grey	0	0	0	0	0	0.0635	0.001	0.000133333	0.000566667	0.00113333	0	0	0.00153333	0.00343333	El Jobo		52.8022	0.153223	1.51602	21.8427	0.0674033	3.81215	2.66924	9.57201	1.98011	475.104	0.0121547	0			9.02624	0.19208	0.00891538
Sample_0898	2.2126	0.00626667	48.8664	0.394333	0.3611	0.0031	0.5747	0.135367	0.692533	0.0755667	46.5098	0.1199	0.002	a bit special in terms of low K and Cl - more terrestrial input?	siltstone/sandstone	darkgrey	0	0	0	0	0	0.0401333	0.000733333	0.000166667	0.0007	0.0045	0	0.0003	0.00153333	0.0158	El Jobo		18.4537	0.0522658	3.28885	3.01168	0.0258549	4.79316	1.129	5.77592	0.630247	387.905	0.0166806	0			4.17936	0.552067	0.00453077
Sample_0008	3.04263	0.0140333	49.1096	0	5.78487	0.00266667	0.131667	0.285133	0.726267	0.337867	40.4577	0.0671667	0.000666667	0	siltstone/sandstone	grey	0	0	0	0	0	0.0299	0.000333333	0.000133333	0	0.0037	0	0	0.0012	0.00763333	El Jobo		45.2998	0.208933	0	86.127	0.0397022	1.9603	4.24516	10.8129	5.03027	602.347	0.00992556	0			5.7472	0	0.00389744
Sample_0010	1.43777	0.0139333	45.645	0.0705333	2.27053	0.00273333	0.540533	0.0996333	0.548067	0.253067	49.0417	0.0299333	0.00113333	0	siltstone/sandstone	red/brown	0	0	0	0	0	0.0364333	0.000366667	0	0.00075	0.0007	0	0	0.00156667	0.00723333	El Jobo		48.0323	0.465479	2.35635	75.853	0.091314	18.0579	3.32851	18.3096	8.45434	1638.36	0.0378619	Si-rich			2.71578	0.0987467	0.00399487
Sample_0014	3.6056	0.00803333	46.1032	0.103833	6.58607	0.00286667	0.130167	0.247667	0.967867	0.2845	41.8776	0.0502667	0.00113333	Cl-rich	siltstone/sandstone	grey with red grains	0	0	0	0	0	0.0263333	0.0003	0.0001	0.000733333	0.0012	0	0	0.0009	0.0038	El Jobo		71.7294	0.159814	2.06565	131.023	0.0570292	2.58952	4.92706	19.2546	5.65981	833.108	0.0225464	Cl-rich			6.81058	0.145367	0.00418974
Sample_0017	2.21147	0.0138333	44.3549	0.0690667	2.9823	0.00453333	0.270767	0.159	0.91	0.316633	48.2629	0.327267	0.00333333	0	siltstone/sandstone	grey	0	0	0	0	0	0.0267333	0.000466667	0.000133333	0.00106667	0.00366667	0.000466667	0.000666667	0.0004	0.0737333	El Jobo		6.75738	0.0422693	0.211041	9.11275	0.0138521	0.827358	0.485842	2.78061	0.967509	147.473	0.0101854	poor in Al, Si			4.17721	0.0966933	0.00662564
Sample_0206	1.96013	0.0123333	46.5371	0.0342333	3.83443	0.0026	0.303	0.1384	0.689267	0.0786667	46.2975	0.0863667	0.00196667	0	siltstone/sandstone	red/grey	0.000333333	0	0	0	0	0.01655	0.0003	0.0001	0	0.0037	0	0.000166667	0.0004	0.0112333	El Jobo		22.6955	0.142802	0.396372	44.3971	0.0301042	3.5083	1.60247	7.9807	0.910845	536.058	0.0227711	0			3.70247	0.0479267	0.0038
Sample_0255	4.69983	0.0142	48.5973	0.160067	1.2125	0.00606667	0.183533	0.2761	0.899267	0.1325	43.5235	0.169733	0.0023	0	siltstone/sandstone	grey	0	0	0	0	0	0.0809	0.000533333	0.0004	0	0.00223333	0.0002	0.000933333	0.000366667	0.0382667	El Jobo		27.6895	0.0836606	0.943048	7.14356	0.0357423	1.0813	1.62667	5.29811	0.780636	256.423	0.0135507	0			8.87746	0.224093	0.00886667
Sample_0258	4.49807	0.0149	47.5884	0.131167	2.04387	0.00966667	0.863867	0.2746	1.06403	0.316233	42.8993	0.1034	0.00213333	0	siltstone/sandstone	red/grey	0.00035	0	0	0	0	0.1355	0.00186667	0.0002	0.0006	0.00616667	0.000166667	0.000366667	0.0014	0.0186667	El Jobo		43.5016	0.144101	1.26854	19.7666	0.0934881	8.35461	2.65571	10.2905	3.05835	414.887	0.0206319	0			8.49635	0.183633	0.0141282
Sample_0259	3.28847	0.0383333	49.2884	0.2863	0.3869	0.00493333	1.4197	0.261967	0.716967	0.32	43.792	0.061	0.00466667	0	siltstone/sandstone	red/grey	0	0	0	0	0	0.0589667	0.00133333	0.000133333	0.00065	0.00973333	0	0	0.00203333	0.0019	El Jobo		53.9093	0.628415	4.69344	6.34262	0.0808743	23.2738	4.29454	11.7536	5.2459	717.902	0.0765027	0			6.21155	0.40082	0.00721026
Sample_0411	3.07543	0.00376667	47.8097	0.3854	1.30237	0.00153333	0.329633	0.2724	0.203967	0.0783	46.2606	0.0913667	0.00343333	0	siltstone/sandstone	red/grey	0	0	0	0	0	0.0375667	0.000666667	0.0002	0.000566667	0.000833333	0	0.00015	0.0009	0.006	El Jobo		33.6603	0.0412258	4.21817	14.2543	0.0167822	3.60781	2.98139	2.2324	0.856987	506.318	0.0375775	0			5.80915	0.53956	0.00224103
Sample_0622	8.43707	0.0074	44.5091	0.0421667	3.05203	0.00443333	0.405	0.326033	1.07873	0.235267	41.6445	0.160367	0.00216667	Al-rich	siltstone/sandstone	red/grey	0.0009	0	0	0	0	0.0844333	0.0013	0.000166667	0	0.00276667	0.000233333	0.000733333	0.00103333	0.0272667	El Jobo		52.6111	0.0461443	0.262939	19.0316	0.027645	2.52546	2.03305	6.72667	1.46705	259.683	0.0135107	0			15.9367	0.0590333	0.00647949
Sample_0644	5.8954	0.00866667	46.933	0	0.9205	0.00836667	0.2846	0.226733	0.5921	0.3537	44.7197	0.0191	0.000866667	0	shist/claystone	yellow/red/brown	0	0	0	0	0	0.0475333	0	0	0.000566667	0	0	0	0	0	El Jobo		308.66	0.453752	0	48.1937	0.438045	14.9005	11.8709	31	18.5183	2341.35	0.0453752	rich in Al, Cr, K, Mg, S, Si, low in Ca			11.1358	0	0.0122282
Sample_0786	3.46273	0.0136667	49.1162	0.00586667	1.52017	0.00426667	0.499067	0.193867	0.772033	0.0623333	44.2437	0.0593667	0.000933333	0	siltstone/sandstone	red/grey	0	0	0	0	0	0.0375333	0.000866667	0.0001	0	0.000766667	0	0	0.00216667	0.0104667	El Jobo		58.3279	0.230208	0.0988209	25.6064	0.0718697	8.40651	3.26558	13.0045	1.04997	745.262	0.0157215	0			6.54072	0.00821333	0.0062359
Sample_0821	2.93193	0.0104333	46.9623	0.137933	1.25243	0.00296667	0.278733	0.157033	0.916733	0.0704333	47.1557	0.0814333	0.00143333	0	siltstone/sandstone	red/grey	0	0	0	0	0	0.0274	0	0.000166667	0.0006	0.00216667	0	0.0004	0.000566667	0.0130667	El Jobo		36.0041	0.128121	1.69382	15.3799	0.0364306	3.42284	1.92837	11.2575	0.86492	579.072	0.0176013	0			5.5381	0.193107	0.0043359
Sample_0979	1.9829	0.00453333	46.3127	0.1087	2.4234	0.00323333	0.7705	0.139567	0.154367	0.1067	47.7543	0.1009	0.00246667	0	siltstone/sandstone	red/grey	0	0	0	0.001	0	0	0.000833333	0.0001	0.0009	0.00213333	0.0005	0.0017	0	0.0879333	El Jobo		19.6521	0.044929	1.0773	24.0178	0.0320449	7.63627	1.38322	1.5299	1.05748	473.284	0.0244466	0			3.74548	0.15218	0.00472564
Sample_1117	2.5177	0.0288667	39.7562	1.21663	4.19357	0.0055	9.34537	0.344267	0.273033	0.487067	41.4468	0.0929333	0.00816667	very Fe-rich	claystone/siltstone	red/dark grey	0.00113333	0.0018	0.0787	0	0.00523333	0.115567	0.00676667	0.00156667	0.00206667	0.0096	0	0.0037	0.0169667	0.002	El Jobo		27.0915	0.310617	13.0915	45.1245	0.0591822	100.56	3.70445	2.93795	5.24103	445.984	0.0878766	rich in Ca, Fe, V			4.75566	1.70329	0.00803846
Sample_1296	5.0977	0.0123333	47.7681	0.0957333	1.594	0.0037	0.196833	0.254867	0.927733	0.155	43.7999	0.048	0.00106667	0	siltstone/sandstone	red/grey	0	0.00373333	0	0	0	0.0381667	0	0.000133333	0	0.00173333	0	0	0.000533333	0.00216667	El Jobo		106.202	0.256944	1.99444	33.2083	0.0770833	4.10069	5.30972	19.3278	3.22917	912.499	0.0222222	Al-rich			9.62899	0.134027	0.00540769
Sample_0006	2.78473	0.0116333	48.3	0.0342667	5.95513	0.00283333	0.1544	0.180933	0.6029	0.167733	41.7052	0.0721667	0.00103333	0	siltstone/sandstone	red/grey	0	0	0	0	0	0.0202	0	0.000133333	0.0005	0.00133333	0	0	0.000433333	0.00383333	El Jobo		38.5875	0.161201	0.474827	82.5192	0.039261	2.13949	2.50716	8.35427	2.32425	577.902	0.0143187	0			5.26005	0.0479733	0.00414103
Sample_0076	2.83033	0.0118667	47.5124	0.0960333	1.59757	0.00273333	0.2279	0.1881	0.745433	0.0585333	46.601	0.0862667	0.001	0	siltstone/sandstone	red/grey	0	0	0	0	0	0.0258	0.00045	0.0002	0	0.0027	0	0	0.00126667	0.0109333	El Jobo		32.8091	0.137558	1.11321	18.5189	0.0316847	2.64181	2.18045	8.64104	0.678516	540.197	0.011592	0			5.34619	0.134447	0.00399487
Sample_0021	7.39187	0.0317	37.4756	0.0927	9.87	0.00563333	3.4376	0.6057	1.00733	0.356967	39.4412	0.132633	0.004	very Cl-rich, Fe-rich	claystone/siltstone	red (because of Fe)	0.000833333	0.00206667	0.0359	0	0.00236667	0.0971	0.00226667	0.000833333	0.0014	0.0159	0.0002	0.00446667	0.00806667	0.00226667	Juncalito		55.7316	0.239005	0.698919	74.4157	0.042473	25.9181	4.56673	7.59487	2.69138	297.37	0.0301583	0			13.9624	0.12978	0.00823333
Sample_0028	2.83767	0.00963333	45.8288	0	3.84903	0.00313333	0.250533	0.188933	1.0678	0.133233	45.5571	0.2065	0.00183333	0	siltstone/sandstone	grey	0	0	0	0	0	0.0369	0.0006	0.0001	0	0.001	0.000233333	0.000466667	0.000766667	0.041	Los Planes de Giosne		13.7417	0.0466505	0	18.6394	0.0151735	1.21324	0.914931	5.17094	0.645198	220.615	0.00887813	poor in Ca			5.36004	0	0.00457949
Sample_0074	11.7826	0.0161667	48.077	0.0580667	0.511567	0.0057	0.805533	0.509167	0.632867	0.5769	36.7974	0.111267	0.00403333	very Al-rich	siltstone/sandstone	red (because of Fe)	0	0	0	0	0	0.146867	0.000633333	0.000533333	0	0.00186667	0	0	0.000433333	0.00573333	El Jobo		105.895	0.145297	0.521869	4.59766	0.0512283	7.23966	4.57609	5.68784	5.18484	330.713	0.0362493	Al-rich			22.256	0.0812933	0.00833077
Sample_0348	5.21417	0.0165	39.5805	1.23873	3.3755	0.0034	10.4306	0.460167	1.5961	0.3087	37.294	0.0828333	0.00576667	very Fe-rich	claystone/siltstone	grey/red/brown	0.00126667	0	0.201367	0	0.00583333	0.1201	0.0088	0.00126667	0.001	0.00533333	0.0002	0.0116333	0.0148	0.0019	El Jobo		62.9477	0.199195	14.9545	40.7505	0.0410463	125.922	5.55533	19.2688	3.72676	450.229	0.0696177	very Fe-rich, Ca-rich			9.84898	1.73423	0.00496923
Sample_1012	3.68753	0.0836667	41.7206	17.2204	0.945467	0.00293333	12.642	0.684733	0	0.246	21.1741	0.129133	0.0116333	very Ca-rich, very Fe-rich, partially rusty (goethite) surface, weathered?	carbonate rock mixed with siliciclastic material	light brown/dark grey	0.00116667	0.00183333	0.1737	0	0.0102667	0.677133	0.00183333	0.00263333	0.00263333	0.0271	0	0.007	0.0109333	0.00246667	El Jobo		28.556	0.647909	133.354	7.32163	0.0227155	97.8988	5.30253	0	1.90501	163.971	0.0900878	rich in Ba, Ca, Fe, V, low in Mg, Si			6.96534	24.1086	0.00428718
Sample_0020	2.74047	0.00983333	45.8335	0.0106667	4.46227	0.00423333	0.288067	0.2148	0.654667	0.0965333	45.5223	0.134867	0.00153333	0	siltstone/sandstone	red/grey	0	0	0	0	0	0	0	0.000133333	0.000566667	0.00386667	0.000166667	0.0002	0.000666667	0.0210333	Juncalito		20.3198	0.0729115	0.0790905	33.0865	0.031389	2.13594	1.59268	4.85418	0.715769	337.536	0.0113693	0			5.17644	0.0149333	0.00618718
Sample_0003	1.5475	0.00476667	47.3912	0.859967	9.8865	0.0044	0.0410333	0.2227	0.281333	0.375033	39.2305	0.0325333	0.0005	Cl-rich	shist/claystone	white/grey?	0	0	0	0	0	0	0	0	0.000733333	0	0	0	0	0	El Jobo		47.5666	0.146516	26.4334	303.888	0.135246	1.26127	6.84529	8.64754	11.5277	1205.86	0.0153689	Ca-rich, Cl-rich, S-rich, Si-rich			2.92306	1.20395	0.00643077
Sample_0349	3.07873	0.00853333	48.4949	0	2.66107	0.00296667	0.2684	0.1915	0.708833	0.0699667	44.436	0.0556333	0.00126667	0	siltstone/sandstone	red/grey	0	0	0	0	0	0.024	0	0.0001	0	0.000166667	0	0	0	0.00343333	El Jobo		55.3397	0.153385	0	47.8322	0.0533253	4.82445	3.44218	12.7412	1.25764	798.73	0.0227681	poor in Ca			5.81539	0	0.0043359
Sample_0375	4.3274	0.00763333	46.8077	0.268367	0.0252333	0.0032	0.2686	0.208633	1.3731	0.107633	46.4554	0.0742	0.00136667	0	siltstone/sandstone	red/grey	0	0	0	0	0	0.0522333	0.0004	0.000233333	0.00055	0.0012	0	0.000433333	0.0024	0.0107333	El Jobo		58.3208	0.102875	3.6168	0.340072	0.0431267	3.61995	2.81177	18.5054	1.45058	626.083	0.0184187	0			8.17398	0.375713	0.00467692
Sample_1146	2.3806	0.0102333	51.3519	0.1442	2.61047	0.00183333	0.1291	0.147267	0.5069	0.2245	42.3955	0.0445333	0.0017	0	siltstone/sandstone	red/grey	0	0	0	0	0	0.0451667	0.000766667	0.000133333	0	0.0011	0	0	0.000833333	0.00353333	El Jobo		53.4566	0.22979	3.23802	58.6183	0.0411677	2.89895	3.30689	11.3825	5.04117	951.995	0.0381737	0			4.49669	0.20188	0.00267949
Sample_0005	5.8154	0.0036	47.7115	0.6297	3.9641	0.00443333	0.349133	0.375833	0.740333	0.473467	39.733	0.0904	0.00176667	0	siltstone/sandstone	red/brown	0	0	0	0	0	0.0812	0	0.000266667	0.00116667	0.00246667	0	0	0.000733333	0.00703333	El Jobo		64.3296	0.039823	6.96571	43.8507	0.0490413	3.86209	4.15745	8.18953	5.23746	439.524	0.0195428	0			10.9846	0.88158	0.00647949
Sample_0114	1.8835	0.0273667	47.9862	0	0.338267	0.00473333	0.0335333	0.0907333	0.707467	0.0581	48.8135	0.0198667	0.000366667	many elements show low results and Si is high	shist/claystone	grey/brown	0	0	0	0	0	0.0324	0	0.000166667	0.0005	0.0013	0	0	0	0	El Jobo		94.807	1.37752	0	17.0268	0.238255	1.68792	4.56711	35.6107	2.9245	2457.06	0.0184564	high Ba, Cr, Mg, Si, low in Ca			3.55772	0	0.00691795
Sample_0376	4.71343	0.0033	46.4496	0.4947	0.947833	0.00313333	0.1581	0.221367	0.937767	0.0709333	45.8875	0.0772667	0.0016	0	siltstone/sandstone	grey	0	0	0	0	0	0.0236	0.00045	0.0002	0.000466667	0.0019	0	0.000133333	0.000433333	0.00916667	El Jobo		61.0022	0.0427092	6.4025	12.267	0.0405522	2.04616	2.86497	12.1368	0.918033	593.884	0.0207075	0			8.90315	0.69258	0.00457949
Sample_0775	3.95313	0.0125667	47.2538	0.0642667	2.0804	0.00423333	0.4267	0.2884	0.578767	0.0852667	45.1119	0.0675	0.0018	0	siltstone/sandstone	red/grey	0	0	0	0	0	0.0502667	0.000366667	0.000166667	0	0.0012	0	0	0.00105	0.00183333	El Jobo		58.5649	0.186173	0.952099	30.8207	0.062716	6.32148	4.27259	8.57432	1.26321	668.324	0.0266667	0			7.46703	0.0899733	0.00618718
average	3.98679	0.0135456	46.8929	0.610709	3.07755	0.00398707	1.15161	0.272149	0.717024	0.192524	42.8668	0.10101	0.00242041				0.000134354	0.000232653	0.0111973	2.44898e-05	0.000483673	0.0584031	0.000810204	0.000312925	0.000542857	0.00324898	5.71429e-05	0.000798639	0.0018585	0.0138544			52.2271	0.191148	5.86782	40.2375	0.0579643	12.3082	3.37959	9.78529	2.71566	621.491	0.0269548				7.53061	0.854992	0.00582726
SEM	0.313908	0.00177791	0.396828	0.355133	0.32565	0.000232763	0.376604	0.023192	0.0448018	0.0204476	0.722122	0.0101018	0.000303606				4.85705e-05	0.000106143	0.00567571	2.09488e-05	0.00026414	0.0139266	0.000225183	6.53553e-05	8.13621e-05	0.000657179	1.72489e-05	0.000293625	0.000502944	0.00294252			6.35575	0.0318801	2.79178	6.84224	0.00966189	3.72992	0.280964	1.0139	0.466489	68.6747	0.00285428				0.592938	0.497186	0.000340192
min	1.43777	0.00123333	37.4756	0	0.0252333	0.0014	0.0335333	0.0907333	0	0.0226	21.1741	0.0191	0.000366667				0	0	0	0	0	0	0	0	0	0	0	0	0	0			6.72651	0.0141437	0	0.340072	0.0124672	0.397761	0.416739	0	0.267053	110.056	0.00579687				2.71578	0	0.00204615
max	11.7826	0.0836667	51.4149	17.2204	9.8865	0.00966667	12.642	0.9403	1.5961	0.5769	49.0417	0.419767	0.0116333				0.00126667	0.00373333	0.201367	0.001	0.0102667	0.677133	0.0088	0.00263333	0.00263333	0.0271	0.0005	0.0116333	0.0169667	0.0879333			308.66	1.37752	133.354	303.888	0.438045	125.922	11.8709	35.6107	18.5183	2457.06	0.0900878				22.256	24.1086	0.0141282
[truncated: 16 more columns]
